# Supplementary material for: Naturally Acquired Human Plasmodium cynomolgi and P. knowlesi Infections, Malaysian Borneo
Source: Emerg Infect Dis. 2020 Aug;26(8):1801–9. doi: 10.3201/eid2608.200343 (PMC7392409; doi:10.3201/eid2608.200343)
Supplement: Supplementary file 1 — Appendix. Accession numbers of the cytochrome c oxidase subunit 1 gene sequences of Plasmodium included in the phylogenetic analysis, including those generated in this study. [file 20-0343-Techapp-s1.xlsx]

## Sheet: Sheet1
Article DOI: https://doi.org/10.3201/eid2608.200343
Appendix
	Naturally Acquired Human Plasmodium cynomolgi and Plasmodium knowlesi Infections, Malaysian Borneo
	Species - Strain	NCBI accession no.	Natural Host
	Plasmodium cynomolgi	AB434919	Asian Old World Monkey
	P.cynomolgi (LT84 haplotype A-T7)	KU245053	Macaca fascicularis
	P.cynomolgi (LT54 haplotype Amt23)	KU245050	M. fascicularis
	P.cynomolgi (LT90 haplotype B-T5)	KU245056	M. fascicularis
	P.cynomolgi (LT79 haplotype A-T1)	KU245052	M. fascicularis
	P.cynomolgi (LT34 haplotype A-T5)	KU245048	M. fascicularis
	P.cynomolgi (LT20 haplotype A2mt)	KU245046	M. fascicularis
	P.cynomolgi (LT90 haplotype B-T1)	KU245055	M. fascicularis
	P.cynomolgi (LT54 haplotype Amt20)	KU245049	M. fascicularis
	P. inui- Leaf Monkey II	GQ355482	M. radiata, M. cyclopis
	P. inui (LT7 haplotype A-T5)	KX645924	M. fascicularis
	P. inui (LT101 haplotype A-T1)	KX645965	M. fascicularis
	P. inui (LT26 haplotype Amt1)	KX645885	M. fascicularis
	P. hylobati	AB354573	Hylobati moloch
	P. fieldi	AB444133	Anopheles hackeri
	P. simiovale	AB434920	M. sinica
	P. simiovale (LT48 haplotype Amt22)	KU245041	M. fascicularis
	P. simiovale (LT3 haplotype Cmt6)	KU245044	M. fascicularis
	P. simiovale (LT54 haplotype Amt1)	KU245042	M. fascicularis
	P. simium	AY800110	Alouatta sp.
	P. fragile (MRA-352)	AY722799	M. sinica
	P. coatneyi (LT4 haplotype A-T2)	KU245036	M. fascicularis
	P. coatneyi	AB354575	M. fascicularis
	P. coatneyi (LT33 haplotype Amt22)	KU245034	M. fascicularis
	P. knowlesi (LT53 haplotype Amt35)	KU245038	M. fascicularis
	P. knowlesi (KH468 haplotype 17)	EU880470	Homo sapiens
	P. knowlesi (LT15 haplotype 21)	EU880475	M. fascicularis
	P. knowlesi (LT4 haplotype 5)	EU880474	M. fascicularis
	P. knowlesi (LT3 haplotype 20)	EU880472	M. fascicularis
	P. knowlesi	AY722797	An. hackeri
	P. knowlesi (MRA-487)	NC007232	An. hackeri
	P. knowlesi	AB444108	Macaca fuscata
	P. knowlesi	EU880499	Macaca nemestrina
	Plasmodium sp.	AY800112	Mandrillus sphinx
	P. gonderi	AB434918	African Old World monkeys
	P. vivax	AB550279	Homo sapiens
	P. malariae	AB354570	H. sapiens
	P. ovale	AB354571	H. sapiens
	P. falciparum	M99416	H. sapiens
	Sequences generated in this study
	P. cynomolgi (K07 haplotype T3)	MN372324	H. sapiens
	P. cynomolgi (K07 haplotype T9)	MN372325	H. sapiens
	P. cynomolgi (K07 haplotype T10)	MN372326	H. sapiens
	P. cynomolgi (K199 haplotype T1)	MN372327	H. sapiens
	P. cynomolgi (K199 haplotype T5)	MN372328	H. sapiens
	P. cynomolgi (K199 haplotype T9)	MN372329	H. sapiens
	P. cynomolgi (K221 haplotype T1)	MN372330	H. sapiens
	P. cynomolgi (K221 haplotype T3)	MN372331	H. sapiens
	P. cynomolgi (K221 haplotype T5)	MN372332	H. sapiens
	P. cynomolgi (K222 haplotype T3)	MN372333	H. sapiens
	P. cynomolgi (K222 haplotype T5)	MN372334	H. sapiens
	P. cynomolgi (K222 haplotype T8)	MN372335	H. sapiens
	P. cynomolgi (K229 haplotype T2)	MN372336	H. sapiens
	P. cynomolgi (K229 haplotype T4)	MN372337	H. sapiens
	P. cynomolgi (K229 haplotype T6)	MN372338	H. sapiens
	P. cynomolgi (K46 haplotype T1)	MN372339	H. sapiens
	P. cynomolgi (K46 haplotype T5)	MN372340	H. sapiens
	P. cynomolgi (K46 haplotype T8)	MN372341	H. sapiens
	P. cynomolgi (K46 haplotype T11)	MN372342	H. sapiens
	P. cynomolgi (K46 haplotype T12)	MN372343	H. sapiens
	P. knowlesi (K07 haplotype T1)	MN372344	H. sapiens
	P. knowlesi (K07 haplotype T4)	MN372345	H. sapiens
	P. knowlesi (K07 haplotype T7)	MN372346	H. sapiens
	P. knowlesi (K199 haplotype T1)	MN372347	H. sapiens
	P. knowlesi (K199 haplotype T2)	MN372348	H. sapiens
	P. knowlesi (K199 haplotype T4)	MN372349	H. sapiens
	P. knowlesi (K221 haplotype T1)	MN372350	H. sapiens
	P. knowlesi (K221 haplotype T6)	MN372351	H. sapiens
	P. knowlesi (K221 haplotype T9)	MN372352	H. sapiens
	P. knowlesi (K222 haplotype T2)	MN372353	H. sapiens
	P. knowlesi (K222 haplotype T3)	MN372354	H. sapiens
	P. knowlesi (K222 haplotype T9)	MN372355	H. sapiens
	P. knowlesi (K229 haplotype T3)	MN372356	H. sapiens
	P. knowlesi (K229 haplotype T6)	MN372357	H. sapiens
	P. knowlesi (K229 haplotype T9)	MN372358	H. sapiens
	P. knowlesi (K46 haplotype T1)	MN372359	H. sapiens
	P. knowlesi (K46 haplotype T7)	MN372360	H. sapiens
	P. knowlesi (K46 haplotype T8)	MN372361	H. sapiens
